# Supplementary material for: Multi-model seascape genomics identifies distinct environmental drivers of selection among sympatric marine species
Source: BMC Evol Biol. 2020 Sep 16;20:121. doi: 10.1186/s12862-020-01679-4 (PMC7493327; doi:10.1186/s12862-020-01679-4)
Supplement: Supplementary file 2 — Additional file 2. Per species pairwise Weir and Cockerham’s FST and Nei's genetic distance values. [file 12862_2020_1679_MOESM2_ESM.xlsx]

## Sheet: Sheet1
Additional File 2- Pairwise Weir & Cockerham's FSTs are shown per species, with non-significant values indicated in bold.
C. punctatus
	JB	YZ	SP	BT	GB	CA	JF	MB	KY	CF	HH	CB	MG
JB	-
YZ	0.00978676	-
SP	0.00379675	0.00725374	-
BT	0.00247376	0	0	-
GB	0.00442016	0.00187025	0	0	-
CA	0	0.00120854	0	0	0	-
JF	0.0103873	0.0133676	0.0131753	0.00513039	0.00639264	0.0079332	-
MB	0.00760048	0.0095036	0.00757171	0.00069098	0.00223839	0.00205503	0	-
KY	0.0070084	0.00953159	0.00222394	0.00407197	0.00401452	0	0.014896	0.0106922	-
CF	0.00380911	0.00634734	0.00220727	0	0	0	0.00810069	0.00534328	0.0060751	-
HH	0.00402029	0.00821594	0	0	0	0	0	0	0.00633511	0.000403572	-
CB	0.00225895	0.00459141	0	0	0	0	0.00866742	0.0027193	0.00478563	0	0	-
MG	0.0198537	0.0210343	0.0136308	0.0133972	0.0111933	0.0157105	0.0111728	0.00693221	0.0189536	0.0141257	0.00795106	0.01583	-
P. angulosus
	PN	HB	DB	LB	JB	SP	BT	CA	MB	KY	CF	PA	HH	CB
PN	-
HB	0.0819152	-
DB	0.0193017	0.03298	-
LB	0.0213395	0.024711	0	-
JB	0.0360252	0.0227293	0.00542348	0.00831876	-
SP	0.0428057	0.0285196	0.0246669	0.00685785	0.0242207	-
BT	0.0202237	0.0946763	0.0369309	0.0404677	0.0418783	0.0599905	-
CA	0.0368841	0.0762285	0.0396019	0.0356823	0.0330868	0.0457906	0.0218459	-
MB	0.017882	0.086183	0.0355743	0.031885	0.0407082	0.0449094	0.0145976	0.0140085	-
KY	0.0888992	0.0207171	0.0573047	0.0392887	0.0364626	0.0268452	0.0939746	0.0648992	0.0771035	-
CF	0.123981	0.050279	0.0912691	0.073897	0.0633027	0.054472	0.127133	0.10024	0.116327	0.0308748	-
PA	0.0272874	0.0673117	0.032273	0.0246759	0.0264106	0.0317432	0.0199341	0.00601058	0.0089001	0.0511833	0.0930581	-
HH	0.0930313	0.0269874	0.0626463	0.0491471	0.0468607	0.0328729	0.0996155	0.0735725	0.0861774	0.0040479	0.0259181	0.0614343	-
CB	0.0357189	0.0461828	0.0280524	0.0188703	0.0178993	0.0241222	0.0304584	0.00682219	0.0155221	0.0270207	0.0625018	0.00383138	0.0404574	-
S. granularis
	PN	HB	BB	LB	JB	SP	BT	CA	MB	KY	CF	PA	HH	HL
PN	-
HB	0.0189603	-
BB	0.0127213	0.00917259	-
LB	0.0113135	0.0106949	0	-
JB	0.0121355	0.0137325	0.00212892	0.00311382	-
SP	0.0141685	0.0125053	0.00126858	0.00314381	0.00417601	-
BT	0.0178717	0.0195658	0.00996951	0.0093254	0.00860713	0.010728	-
CA	0.0236668	0.0241172	0.0114332	0.0159055	0.0112403	0.0119404	0.0090189	-
MB	0.0397621	0.0413418	0.0334336	0.029344	0.0342669	0.0309909	0.0194742	0.0303986	-
KY	0.0150632	0.0221346	0.0129196	0.0112181	0.00782251	0.0113293	0	0.00625257	0.0229658	-
CF	0.0198417	0.022219	0.00952707	0.00963124	0.00634694	0.0103144	0.00216757	0.00155627	0.019784	0	-
PA	0.0437423	0.0470897	0.0361064	0.0356081	0.035821	0.035172	0.027967	0.0325376	0.0168057	0.0256802	0.0233627	-
HH	0.0259352	0.0365404	0.0245386	0.0244689	0.0232712	0.0233962	0.0125759	0.0214928	0.0375464	0.00871294	0.0113574	0.0337138	-
HL	0.0506837	0.0526375	0.0475107	0.0472753	0.0434584	0.0471871	0.0420321	0.0425156	0.0591169	0.0385801	0.0407534	0.0367926	0.0417122	-

## Sheet: Sheet2
Pairwise Nei's genetic distance is shown per species.
C. punctatus
	JB	YZ	SP	BT	GB	CA	JF	MB	KY	CF	HH	CB	MG
JB	0
YZ	0.003717	0
SP	0.00236	0.003218	0
BT	0.002375	0.002606	0.001487	0
GB	0.002533	0.002865	0.00171	0.001225	0
CA	0.002099	0.002744	0.001465	0.001292	0.001366	0
JF	0.002596	0.003254	0.002284	0.001797	0.002033	0.002002	0
MB	0.002532	0.003196	0.002124	0.001545	0.001794	0.001646	0.001338	0
KY	0.003161	0.003809	0.002389	0.002321	0.002373	0.002002	0.002849	0.002583	0
CF	0.003017	0.003635	0.002338	0.001836	0.001997	0.002158	0.00245	0.00238	0.003103	0
HH	0.002452	0.00313	0.001541	0.001345	0.001537	0.001428	0.001374	0.001472	0.002407	0.002021	0
CB	0.002242	0.003049	0.001423	0.001271	0.001343	0.001223	0.002083	0.001811	0.00235	0.002031	0.001523	0
MG	0.004198	0.004558	0.003206	0.00316	0.003146	0.003141	0.003105	0.00289	0.003853	0.003573	0.002873	0.003205	0
P. angulosus
	PN	HB	DB	LB	JB	SP	BT	CA	MB	KY	CF	PA	HH	CB
PN	0
HB	0.005284	0
DB	0.002814	0.003448	0
LB	0.00296	0.003195	0.001543	0
JB	0.003232	0.003024	0.001839	0.001818	0
SP	0.004354	0.003537	0.003152	0.002371	0.003101	0
BT	0.00374	0.005411	0.004176	0.004197	0.003795	0.005178	0
CA	0.004167	0.004217	0.003042	0.002923	0.002717	0.004191	0.003743	0
MB	0.00303	0.004587	0.003218	0.00295	0.003123	0.004241	0.003186	0.002631	0
KY	0.005394	0.001965	0.003223	0.002882	0.00294	0.00317	0.005173	0.003704	0.004372	0
CF	0.006422	0.003245	0.004621	0.00415	0.003815	0.004547	0.006096	0.004606	0.005197	0.002888	0
PA	0.003795	0.00384	0.002732	0.002311	0.002314	0.00374	0.003439	0.002223	0.002335	0.003277	0.004268	0
HH	0.006226	0.002512	0.003943	0.003772	0.003853	0.003763	0.006252	0.004663	0.005492	0.001913	0.003424	0.004445	0
CB	0.004142	0.003703	0.002525	0.002123	0.002163	0.003628	0.003838	0.001957	0.00238	0.002951	0.003948	0.001752	0.003936	0
S. granularis
	PN	HB	BB	LB	JB	SP	BT	CA	MB	KY	CF	PA	HH	HL
PN	0
HB	0.002673	0
BB	0.00252	0.002298	0
LB	0.002495	0.002461	0.001912	0
JB	0.002528	0.002636	0.001984	0.002158	0
SP	0.002672	0.002535	0.00192	0.002053	0.002176	0
BT	0.002708	0.003114	0.002499	0.002459	0.002317	0.002522	0
CA	0.003967	0.00427	0.003355	0.003729	0.003431	0.003352	0.002996	0
MB	0.004613	0.005007	0.004463	0.004126	0.004443	0.004367	0.003545	0.004725	0
KY	0.002727	0.003301	0.002723	0.002643	0.00236	0.002614	0.001671	0.002939	0.0038	0
CF	0.002998	0.003261	0.00248	0.002521	0.002225	0.002496	0.001774	0.0027	0.003441	0.001701	0
PA	0.003951	0.004682	0.004034	0.003988	0.003892	0.004001	0.003418	0.00455	0.003287	0.00339	0.00325	0
HH	0.004189	0.00484	0.004189	0.004319	0.004028	0.004129	0.003285	0.004443	0.005191	0.002972	0.003129	0.004426	0
HL	0.00384	0.004399	0.0037	0.003796	0.003691	0.003549	0.003379	0.00464	0.004556	0.003442	0.003522	0.00381	0.004509	0
