# Supplementary material for: Multi-model seascape genomics identifies distinct environmental drivers of selection among sympatric marine species
Source: BMC Evol Biol. 2020 Sep 16;20:121. doi: 10.1186/s12862-020-01679-4 (PMC7493327; doi:10.1186/s12862-020-01679-4)
Supplement: Supplementary file 3 — Additional file 3. The seascape features considered in the gene-environment association analyses, shown as values per sample site, as well as the Spearman’s R coefficients and p-values between variables. [file 12862_2020_1679_MOESM3_ESM.xlsx]

## Sheet: Sheet1
Additional File 3 - The seascape features considered in the gene-environment association analyses, shown as values per sample site, as well as the Spearman's R coefficients and p-values between variables.
			MARSPEC								BIOORACLE				WORLDCLIM
Site	Latitude	Longitude	Surface salinity range (psu)	Mean surface salinity (psu)	Minimum surface salinity (psu)	Maximum surface salinity (psu)	Surface temperature range (°C)	Mean surface temperature (°C)	Minimum surface temperature (°C)	Maximum surface temperature (°C)	Mean chlorophyll concentration (mg/m)	Mean Diffuse attenuation coefficient at 490 nm (m^-1)	Dissolved oxygen (ml/l)	pH (unitless)	Temperature range	Mean air temperature (°C)	Maximum air temperature (°C)	Minimum air temperature (°C)	Mean Precipitation (mm)	Maximum Precipitation (mm)	Minimum Precipitation (mm)	Precipitation range (mm)
Port Nolloth	16.87	-29.252	0.38	34.80	34.66	35.04	5.93	14.27	11.78	17.70	10.726	0.307	6.061	8.210	12.7	14.9	20.7	8.0	75	13	2	54
Hondeklip	17.2962	-30.319	0.43	34.96	34.78	35.20	5.55	13.75	11.75	16.77	7.031	0.254	6.148	8.213	18.9	17.0	26.6	7.7	125	24	1	71
Brandsebaai	17.881	-31.301	0.45	34.90	34.68	35.13	4.53	13.93	11.82	16.35	11.380	0.315	6.242	8.218	21.4	17.8	29.1	7.7	169	35	1	71
Doringbaai	18.23272	-31.80438	0.42	35.17	35.04	35.29	4.77	17.14	15.61	18.88	0.939	0.108	5.770	8.218	21.4	17.7	28.8	7.4	192	34	2	66
Lambertsbaai	18.309	-32.097	0.39	34.95	34.73	35.12	4.16	14.78	12.77	16.94	15.399	0.367	6.398	8.221	21.8	17.8	29.2	7.4	215	40	3	70
Jacobsbaai	17.883	-32.967	0.25	35.15	34.99	35.24	4.58	14.64	13.13	17.70	5.543	0.229	6.255	8.223	15.8	17.6	25.6	9.8	280	55	5	68
Yzerfontein	18.163	-33.369	0.25	35.23	35.09	35.34	4.22	15.25	13.63	17.85	8.515	0.277	6.369	8.225	14.3	16.5	23.8	9.5	356	61	7	66
Sea Point	18.354	-33.911	0.22	35.32	35.22	35.44	4.19	15.32	13.97	18.16	9.671	0.279	6.198	8.226	18.3	16.8	26.2	7.9	841	139	24	61
Bettys Bay	18.92701	-34.35804	0.18	35.33	35.25	35.42	4.27	16.58	14.69	18.97	6.472	0.264	5.921	8.227	16.4	15.4	24.0	7.6	764	112	22	54
Gansbaai	19.34167	-34.59917	0.16	35.32	35.24	35.40	5.15	16.61	14.55	19.70	4.961	0.220	5.780	8.227	13.5	16.2	22.9	9.4	540	76	22	42
Cape Agulhas	20.011	-34.832	0.19	35.33	35.23	35.42	6.61	17.61	14.72	21.33	2.805	0.184	5.619	8.226	14.1	16.9	24.1	10.0	513	67	19	39
Jorgensfontein	21.343	-34.453	0.21	35.36	35.25	35.46	6.56	18.05	14.92	21.48	3.453	0.179	5.617	8.227	19.6	17.5	26.7	7.1	517	61	28	21
Mossel Bay	22.0834	-34.1747	0.23	35.36	35.26	35.49	6.53	18.40	15.64	21.94	3.113	0.173	5.702	8.227	16.7	17.3	25.1	8.4	462	50	31	15
Knysna	23.04595	-34.02891	0.23	35.36	35.26	35.50	6.71	18.27	15.88	21.41	5.483	0.226	5.806	8.228	17.4	16.7	24.9	7.5	827	85	57	12
Cape St. Francis	24.833	-34.237	0.27	35.32	35.22	35.49	4.70	18.51	16.56	21.26	4.299	0.198	5.625	8.229	13.4	16.7	23.1	9.7	718	84	39	23
Port Alfred	26.864	-33.625	0.39	35.34	35.10	35.49	5.14	19.38	17.27	22.41	5.438	0.230	5.241	8.230	14.4	18.2	24.9	10.5	589	65	40	18
Haga Haga	28.228	-32.774	0.42	35.34	35.07	35.49	5.19	20.73	18.48	23.67	6.580	0.237	5.072	8.231	15.2	18.5	25.3	10.1	885	109	33	33
Coffee Bay	29.154	-31.987	0.32	35.33	35.13	35.45	4.17	21.97	20.05	24.21	1.970	0.138	4.996	8.232	14.8	19.2	25.8	11.0	1036	138	36	38
Hluleka	29.3104	-31.82236	0.28	35.33	35.15	35.43	4.51	21.32	19.17	23.68	2.027	0.143	4.986	8.233	14.4	19.6	26.0	11.6	1045	137	34	39
Margate	30.38314	-30.90127	0.24	35.35	35.23	35.44	5.12	23.53	21.31	26.47	0.201	0.044	4.997	8.232	14.1	19.4	25.8	11.7	1137	145	35	39

## Sheet: Sheet2
Bottom triangle is the Spearman R correlation coefficient, with those >0.65 shown in bold, and the top triangle is corresponding p-values, with those <0.05 shown in bold.
	Surface salinity range (psu)	Mean surface salinity (psu)	Minimum surface salinity (psu)	Maximum surface salinity (psu)	Surface temperature range (°C)	Mean surface temperature (°C)	Minimum surface temperature (°C)	Maximum surface temperature (°C)	Mean chlorophyll concentration (mg/m)	Mean Diffuse attenuation coefficient at 490 nm (m^-1)	Dissolved oxygen (ml/l)	pH (unitless)	Temperature range (°C)	Mean air temperature (°C)	Maximum air temperature (°C)	Minimum air temperature (°C)	Mean Precipitation (mm)	Maximum Precipitation (mm)	Minimum Precipitation (mm)	Precipitation range (mm)
Surface salinity range (psu)	NA	0,00	0,00	0,38	0,76	0,53	0,33	0,99	0,98	0,93	0,54	0,63	0,37	0,00	0,03	0,48	0,02	0,00	0,55	0,42
Mean surface salinity (psu)	-0,53	NA	0,00	0,00	0,05	0,00	0,01	0,00	0,04	0,03	0,01	0,00	0,55	0,92	0,46	0,79	0,00	0,00	0,00	0,00
Minimum surface salinity (psu)	-0,83	0,79	NA	0,00	0,28	0,36	0,54	0,16	0,36	0,37	0,63	0,07	0,84	0,01	0,04	0,24	0,00	0,00	0,02	0,01
Maximum surface salinity (psu)	-0,15	0,71	0,55	NA	0,14	0,00	0,00	0,00	0,38	0,32	0,02	0,00	0,68	0,99	0,14	0,74	0,00	0,01	0,00	0,00
Surface temperature range (°C)	-0,05	0,33	0,19	0,25	NA	0,10	0,22	0,02	0,27	0,28	0,03	0,53	0,50	0,86	0,28	0,56	0,25	0,12	0,12	0,00
Mean surface temperature (°C)	0,11	0,50	0,16	0,59	0,28	NA	0,00	0,00	0,00	0,00	0,00	0,00	0,03	0,00	0,95	0,00	0,00	0,08	0,00	0,00
Minimum surface temperature (°C)	0,17	0,44	0,11	0,55	0,21	0,98	NA	0,00	0,00	0,00	0,00	0,00	0,03	0,00	0,95	0,00	0,00	0,10	0,00	0,00
Maximum surface temperature (°C)	0,00	0,61	0,24	0,57	0,40	0,97	0,93	NA	0,00	0,00	0,00	0,00	0,05	0,00	0,99	0,01	0,00	0,06	0,00	0,00
Mean chlorophyll concentration (mg/m)	0,00	-0,35	-0,16	-0,15	-0,19	-0,64	-0,67	-0,64	NA	0,00	0,00	0,03	0,14	0,03	0,73	0,03	0,28	0,56	0,08	0,13
Mean Diffuse attenuation coefficient at 490 nm (m^-1)	-0,02	-0,36	-0,16	-0,17	-0,19	-0,62	-0,66	-0,61	0,98	NA	0,00	0,03	0,17	0,03	0,67	0,05	0,26	0,55	0,08	0,16
Dissolved oxygen (ml/l)	-0,11	-0,43	-0,08	-0,39	-0,37	-0,93	-0,92	-0,92	0,73	0,69	NA	0,00	0,01	0,00	0,98	0,00	0,03	0,25	0,00	0,00
pH (unitless)	-0,08	0,59	0,31	0,69	0,11	0,88	0,85	0,84	-0,37	-0,36	-0,76	NA	0,01	0,01	0,49	0,00	0,00	0,00	0,00	0,00
Temperature range (°C)	0,16	-0,10	-0,03	-0,07	-0,12	-0,37	-0,37	-0,34	0,25	0,24	0,43	-0,42	NA	0,71	0,00	0,00	0,18	0,15	0,17	0,27
Mean air temperature (°C)	0,51	0,02	-0,45	0,00	-0,03	0,54	0,53	0,51	-0,37	-0,36	-0,54	0,41	0,07	NA	0,00	0,00	0,65	0,69	0,28	0,63
Maximum air temperature (°C)	0,38	-0,13	-0,36	-0,26	-0,19	-0,01	-0,01	0,00	-0,06	-0,07	0,00	-0,12	0,69	0,69	NA	0,31	0,53	0,35	0,24	0,11
Minimum air temperature (°C)	0,12	0,05	-0,20	0,06	-0,10	0,51	0,53	0,45	-0,36	-0,34	-0,55	0,54	-0,77	0,48	-0,18	NA	0,14	0,18	0,25	0,76
Mean Precipitation (mm)	-0,38	0,60	0,52	0,58	-0,20	0,51	0,50	0,51	-0,19	-0,20	-0,37	0,75	-0,23	0,08	-0,11	0,26	NA	0,00	0,00	0,03
Maximum Precipitation (mm)	-0,59	0,58	0,60	0,43	-0,27	0,30	0,28	0,32	-0,10	-0,10	-0,20	0,57	-0,25	-0,07	-0,16	0,23	0,94	NA	0,00	0,29
Minimum Precipitation (mm)	-0,11	0,64	0,40	0,84	0,27	0,77	0,72	0,74	-0,30	-0,30	-0,59	0,84	-0,24	0,19	-0,20	0,20	0,68	0,48	NA	0,00
Precipitation range (mm)	0,14	-0,62	-0,43	-0,79	-0,59	-0,71	-0,63	-0,74	0,26	0,24	0,59	-0,70	0,19	-0,08	0,28	-0,05	-0,38	-0,19	-0,86	NA
