# Supplementary material for: Multi-model seascape genomics identifies distinct environmental drivers of selection among sympatric marine species
Source: BMC Evol Biol. 2020 Sep 16;20:121. doi: 10.1186/s12862-020-01679-4 (PMC7493327; doi:10.1186/s12862-020-01679-4)
Supplement: Supplementary file 4 — Additional file 4. BLAST results against NCBI non-redundant protein sequences, including the species, contig ID and length, protein match, E-value, and mean percent identical. The Gene Ontology (GO) terms from Blast2GO are also shown. [file 12862_2020_1679_MOESM4_ESM.xlsx]

## Sheet: Sheet1
Additional File 4 - BLAST results against NCBI non-redundant protein sequences, including the species, contig ID and length, protein match, E value, and mean percent identical. The Gene Ontology (GO) terms from Blast2GO are also shown.
Species	Contig ID	Contig length	Protein match	E value	Mean % identical	GO terms
C. punctatus	merged_contig1192	1794	RAB6A-GEF complex partner protein 1	2.21-15	77.24	P:intracellular protein transport; C:membrane; C:integral component of membrane; C:RIC1-RGP1 guanyl-nucleotide exchange factor complex
C. punctatus	merged_contig1360	1697	---NA---
C. punctatus	merged_contig1910	1355	Ribonuclease H-like domain	2.67E-78	52.26
C. punctatus	merged_contig1946	3844	Reverse transcriptase domain	4.47E-43	50.0
C. punctatus	merged_contig2093	1265	putative enzymatic polyprotein	6.21E-64	60.52	P:carbohydrate metabolic process; P:ion transport; P:DNA integration; P:ion transmembrane transport; F:nucleic acid binding; F:hydrolase activity, hydrolyzing O-glycosyl compounds; F:extracellular ligand-gated ion channel activity; F:zinc ion binding; C:membrane; C:integral component of membrane
C. punctatus	merged_contig2142	3399	---NA---
C. punctatus	merged_contig2358	1096	---NA---
C. punctatus	merged_contig2393	381	---NA---
C. punctatus	merged_contig3089	2954	Reverse transcriptase domain	3.63E-39	52.45	P:RNA-dependent DNA biosynthetic process; P:nucleic acid phosphodiester bond hydrolysis; F:RNA-directed DNA polymerase activity; F:endonuclease activity
C. punctatus	merged_contig3169	1309	---NA---
C. punctatus	merged_contig3180	456	---NA---
C. punctatus	merged_contig590	903	DNA transposase THAP9	1.04E-51	55.5	P:transposition, DNA-mediated; F:nucleic acid binding; F:DNA binding; F:transposase activity; F:sequence-specific DNA binding
C. punctatus	merged_contig768	2888	Anaphase-promoting complex subunit 1	1.66E-17	70.2	C:anaphase-promoting complex
P. angulosus	merged_contig1111	1292	histone H2B.2, embryonic	1.45E-61	95.84	P:nucleosome assembly; F:DNA binding; F:protein-containing complex binding; F:protein heterodimerization activity; C:nucleosome; C:nucleus; C:chromosome
P. angulosus	merged_contig1123	3089	---NA---
P. angulosus	merged_contig1329	1027	---NA---
P. angulosus	merged_contig149	618	RAD50-interacting protein 1 isoform X1	1.90E-6	89.94
P. angulosus	merged_contig1731	2480	Histone H4	1.68E-47	96.91	P:nucleosome assembly; P:regulation of transcription, DNA-templated; P:nucleosome positioning; P:chromosome condensation; P:negative regulation of chromatin silencing; P:negative regulation of DNA recombination; F:DNA binding; F:double-stranded DNA binding; F:nucleosomal DNA binding; F:protein heterodimerization activity; C:nucleosome; C:nucleus; C:chromosome; C:host cell nucleus
P. angulosus	merged_contig235	1268	histone H3, embryonic	1.04E-95	95.7	F:DNA binding; F:protein heterodimerization activity; C:nucleosome; C:nucleus; C:chromosome
P. angulosus	merged_contig2481	1010	---NA---
P. angulosus	merged_contig2955	2548	solute carrier organic anion transporter family member 5A1-like	5.27E-27	50.19
P. angulosus	merged_contig4410	904	---NA---
P. angulosus	merged_contig4415	2092	---NA---
P. angulosus	merged_contig4808	592	muscarinic acetylcholine receptor M2-like	6.52E-15	55.38
P. angulosus	merged_contig5075	1169	---NA---
S. granularis	merged_contig10740	1593	---NA---
S. granularis	merged_contig11825	2346	PX domain-containing protein kinase-like protein	3.39E-52	59.64	P:regulation of transcription, DNA-templated; P:regulation of transcription by RNA polymerase II; F:DNA-binding transcription factor activity, RNA polymerase II-specific; F:DNA binding; C:nucleus
S. granularis	merged_contig12979	649	pol-like protein	2.30E-9	69.09	P:RNA phosphodiester bond hydrolysis, endonucleolytic; F:nucleic acid binding; F:RNA-DNA hybrid ribonuclease activity
S. granularis	merged_contig1502	1466	---NA---
S. granularis	merged_contig15478	3283	---NA---
S. granularis	merged_contig18266	1570	eukaryotic peptide chain release factor GTP-binding subunit ERF3A-like	1.51E-14	95.9	F:GTPase activity; F:GTP binding
S. granularis	merged_contig20508	3202	hypothetical protein LOTGIDRAFT_161978	5.27E-17	73.67
S. granularis	merged_contig22122	1909	histone H2A-like	4.24E-41	100.0	F:DNA binding; F:protein heterodimerization activity; C:nucleosome; C:nucleus; C:chromosome
S. granularis	merged_contig22820	569	---NA---
S. granularis	merged_contig23301	543	---NA---
S. granularis	merged_contig23420	538	histone H2B	1.34E-60	97.86	P:DNA-templated transcription, initiation; F:DNA binding; F:protein-containing complex binding; F:protein heterodimerization activity; C:nucleosome; C:nucleus; C:chromosome; C:host cell nucleus
S. granularis	merged_contig25259	466	---NA---
S. granularis	merged_contig25463	2822	---NA---
S. granularis	merged_contig26693	435	---NA---
S. granularis	merged_contig26702	425	---NA---
S. granularis	merged_contig26777	810	Retrovirus-related Pol polyprotein from transposon 297	4.68E-41	51.79
S. granularis	merged_contig27525	397	---NA---
S. granularis	merged_contig27992	416	---NA---
S. granularis	merged_contig2949	401	protocadherin-11 X-linked-like	7.33E-7	76.01	P:cell adhesion; P:homophilic cell adhesion via plasma membrane adhesion molecules; F:calcium ion binding; C:plasma membrane; C:membrane; C:integral component of membrane
S. granularis	merged_contig29999	319	ras-related and estrogen-regulated growth inhibitor-like protein	1.28E-18	83.55	F:GTPase activity; F:GTP binding
S. granularis	merged_contig3346	405	---NA---
S. granularis	merged_contig3568	2036	hypothetical protein LOTGIDRAFT_160947	7.77E-17	54.77
S. granularis	merged_contig4351	502	---NA---
S. granularis	merged_contig6714	917	---NA---
S. granularis	merged_contig79	1701	RNA-directed DNA polymerase from mobile element jockey-like	2.29E-95	54.18	P:RNA-dependent DNA biosynthetic process; P:RNA phosphodiester bond hydrolysis, endonucleolytic; F:nucleic acid binding; F:RNA-directed DNA polymerase activity; F:RNA-DNA hybrid ribonuclease activity; C:membrane; C:integral component of membrane
